# Supplementary material for: The Impact of Sciatic Nerve Injury on Extracellular Matrix of Lower Limb Muscle and Thoracolumbar Fascia: An Observational Study
Source: Int J Mol Sci. 2024 Aug 16;25(16):8945. doi: 10.3390/ijms25168945 (PMC11354760; doi:10.3390/ijms25168945)
Supplement: Supplementary file 1 [file ijms-25-08945-s001.zip]

Archive with 1 entries (1 files):
- ijms-3112456-supplementary.pdf
